# Supplementary material for: Associations between Polish school principals’ health literacy and implementation of the Health Promoting School approach during the COVID-19 pandemic
Source: PLoS One. 2024 Apr 2;19(4):e0301055. doi: 10.1371/journal.pone.0301055 (PMC10986982; doi:10.1371/journal.pone.0301055)
Supplement: S2 Appendix — (ZIP) [file pone.0301055.s002.zip]

Archive with 6 entries (6 files):
- HPS descripive statistics.pdf
- School principals HL - descriptive statistics.pdf
- School principals survey - sample size.pdf
- HPS descripive statistics.docx
- School principals HL - descriptive statistics.docx
- School principals survey - sample size.docx
